# Supplementary material for: Computational Prediction of Resistance Induced Alanine-Mutation in ATP Site of Epidermal Growth Factor Receptor
Source: Int J Mol Sci. 2022 Dec 13;23(24):15828. doi: 10.3390/ijms232415828 (PMC9784575; doi:10.3390/ijms232415828)
Supplement: Supplementary file 1 [file ijms-23-15828-s001.zip]

Archive with 1 entries (1 files):
- ijms-1990636-supplementary.pdf
